# Supplementary material for: Vascular smooth muscle RhoA counteracts abdominal aortic aneurysm formation by modulating MAP4K4 activity
Source: Commun Biol. 2022 Oct 7;5:1071. doi: 10.1038/s42003-022-04042-z (PMC9546906; doi:10.1038/s42003-022-04042-z)
Supplement: Supplementary file 4 — Supplementary Data 1 [file 42003_2022_4042_MOESM4_ESM.xlsx]

## Sheet: Sheet1
Supplementary Data 1 List of proteins identified by mass spectrometry.
Accession	Description	Avg. Mass
Q9CQV8|1433B_MOUSE	14-3-3 protein beta/alpha	28086
P62259|1433E_MOUSE	14-3-3 protein epsilon	29174
P68510|1433F_MOUSE	14-3-3 protein eta	28212
P61982|1433G_MOUSE	14-3-3 protein gamma	28303
P68254|1433T_MOUSE	14-3-3 protein theta	27778
P63101|1433Z_MOUSE	14-3-3 protein zeta/delta	27771
Q8VDM4|PSMD2_MOUSE	26S proteasome non-ATPase regulatory subunit 2	100203
Q99JI4|PSMD6_MOUSE	26S proteasome non-ATPase regulatory subunit 6	45536
O88685|PRS6A_MOUSE	26S proteasome regulatory subunit 6A	49549
P46471|PRS7_MOUSE	26S proteasome regulatory subunit 7	48648
P62196|PRS8_MOUSE	26S proteasome regulatory subunit 8	45626
P25444|RS2_MOUSE	40S ribosomal protein S2	31231
P62908|RS3_MOUSE	40S ribosomal protein S3	26674
P97351|RS3A_MOUSE	40S ribosomal protein S3a	29885
P62702|RS4X_MOUSE	40S ribosomal protein S4 X isoform	29598
P62754|RS6_MOUSE	40S ribosomal protein S6	28681
P62242|RS8_MOUSE	40S ribosomal protein S8	24205
P14206|RSSA_MOUSE	40S ribosomal protein SA	32838
Q9DCD0|6PGD_MOUSE	6-phosphogluconate dehydrogenase decarboxylating	53247
P14869|RLA0_MOUSE	60S acidic ribosomal protein P0	34216
P53026|RL10A_MOUSE	60S ribosomal protein L10a	24916
P47963|RL13_MOUSE	60S ribosomal protein L13	24305
P35980|RL18_MOUSE	60S ribosomal protein L18	21645
P27659|RL3_MOUSE	60S ribosomal protein L3	46110
Q9D8E6|RL4_MOUSE	60S ribosomal protein L4	47154
P47962|RL5_MOUSE	60S ribosomal protein L5	34401
P47911|RL6_MOUSE	60S ribosomal protein L6	33510
P14148|RL7_MOUSE	60S ribosomal protein L7	31420
P12970|RL7A_MOUSE	60S ribosomal protein L7a	29977
P62918|RL8_MOUSE	60S ribosomal protein L8	28025
O35381|AN32A_MOUSE	Acidic leucine-rich nuclear phosphoprotein 32 family member A	28538
P68033|ACTC_MOUSE	Actin alpha cardiac muscle 1	42019
P60710|ACTB_MOUSE	Actin cytoplasmic 1	41737
P63260|ACTG_MOUSE	Actin cytoplasmic 2	41793
P61161|ARP2_MOUSE	Actin-related protein 2	44761
Q9CVB6|ARPC2_MOUSE	Actin-related protein 2/3 complex subunit 2	34357
Q99JY9|ARP3_MOUSE	Actin-related protein 3	47357
Q32MW3|ACO10_MOUSE	Acyl-coenzyme A thioesterase 10 mitochondrial	50552
Q9R0X4|ACOT9_MOUSE	Acyl-coenzyme A thioesterase 9 mitochondrial	50561
P48962|ADT1_MOUSE	ADP/ATP translocase 1	32904
P51881|ADT2_MOUSE	ADP/ATP translocase 2	32931
Q8BGQ7|SYAC_MOUSE	Alanine--tRNA ligase cytoplasmic	106908
P47738|ALDH2_MOUSE	Aldehyde dehydrogenase mitochondrial	56538
Q7TPR4|ACTN1_MOUSE	Alpha-actinin-1	103068
P57780|ACTN4_MOUSE	Alpha-actinin-4	104977
P17182|ENOA_MOUSE	Alpha-enolase	47141
Q9DB05|SNAA_MOUSE	Alpha-soluble NSF attachment protein	33190
Q9EP71|RAI14_MOUSE	Ankycorbin	108852
P10107|ANXA1_MOUSE	Annexin A1	38734
P07356|ANXA2_MOUSE	Annexin A2	38676
O35639|ANXA3_MOUSE	Annexin A3	36384
P97429|ANXA4_MOUSE	Annexin A4	35916
P48036|ANXA5_MOUSE	Annexin A5	35752
P14824|ANXA6_MOUSE	Annexin A6	75885
Q07076|ANXA7_MOUSE	Annexin A7	49925
Q9Z0X1|AIFM1_MOUSE	Apoptosis-inducing factor 1 mitochondrial	66766
Q922B2|SYDC_MOUSE	Aspartate--tRNA ligase cytoplasmic	57147
Q03265|ATPA_MOUSE	ATP synthase subunit alpha mitochondrial	59753
P56480|ATPB_MOUSE	ATP synthase subunit beta mitochondrial	56301
Q91VR2|ATPG_MOUSE	ATP synthase subunit gamma mitochondrial	32886
Q91V92|ACLY_MOUSE	ATP-citrate synthase	119728
Q8VDW0|DX39A_MOUSE	ATP-dependent RNA helicase DDX39A	49067
Q61335|BAP31_MOUSE	B-cell receptor-associated protein 31	27957
Q8BFZ3|ACTBL_MOUSE	Beta-actin-like protein 2	42004
Q8R2Q8|BST2_MOUSE	Bone marrow stromal antigen 2	19152
P35564|CALX_MOUSE	Calnexin	67278
O88456|CPNS1_MOUSE	Calpain small subunit 1	28463
P51125|ICAL_MOUSE	Calpastatin	84922
Q08093|CNN2_MOUSE	Calponin-2	33156
O35887|CALU_MOUSE	Calumenin	37064
Q60865|CAPR1_MOUSE	Caprin-1	78169
D3Z1D3|CEFIP_MOUSE	Cardiac-enriched FHL2-interacting protein	154477
P24668|MPRD_MOUSE	Cation-dependent mannose-6-phosphate receptor	31172
P15379|CD44_MOUSE	CD44 antigen	85617
P41731|CD63_MOUSE	CD63 antigen	25767
Q9Z1Q5|CLIC1_MOUSE	Chloride intracellular channel protein 1	27013
Q9QYB1|CLIC4_MOUSE	Chloride intracellular channel protein 4	28729
Q9CZU6|CISY_MOUSE	Citrate synthase mitochondrial	51737
Q68FD5|CLH1_MOUSE	Clathrin heavy chain 1	191555
O35658|C1QBP_MOUSE	Complement component 1 Q subcomponent-binding protein mitochondrial	31013
Q9WUM3|COR1B_MOUSE	Coronin-1B	53912
Q6ZQ38|CAND1_MOUSE	Cullin-associated NEDD8-dissociated protein 1	136331
P11440|CDK1_MOUSE	Cyclin-dependent kinase 1	34107
Q14AX6|CDK12_MOUSE	Cyclin-dependent kinase 12	163680
Q69ZA1|CDK13_MOUSE	Cyclin-dependent kinase 13	164552
O35495|CDK14_MOUSE	Cyclin-dependent kinase 14	52996
Q3V3A1|CDK15_MOUSE	Cyclin-dependent kinase 15	48457
Q04735|CDK16_MOUSE	Cyclin-dependent kinase 16	55914
Q8K0D0|CDK17_MOUSE	Cyclin-dependent kinase 17	59506
Q04899|CDK18_MOUSE	Cyclin-dependent kinase 18	51848
P97377|CDK2_MOUSE	Cyclin-dependent kinase 2	38978
Q9JHU3|CDK20_MOUSE	Cyclin-dependent kinase 20	38379
Q80YP0|CDK3_MOUSE	Cyclin-dependent kinase 3	33888
P30285|CDK4_MOUSE	Cyclin-dependent kinase 4	33751
Q64261|CDK6_MOUSE	Cyclin-dependent kinase 6	37028
Q99J95|CDK9_MOUSE	Cyclin-dependent kinase 9	42762
P49615|CDK5_MOUSE	Cyclin-dependent-like kinase 5	33288
Q8BMK4|CKAP4_MOUSE	Cytoskeleton-associated protein 4	63692
Q61495|DSG1A_MOUSE	Desmoglein-1-alpha	114597
Q7TSF1|DSG1B_MOUSE	Desmoglein-1-beta	114454
Q7TSF0|DSG1C_MOUSE	Desmoglein-1-gamma	100516
E9Q557|DESP_MOUSE	Desmoplakin	332913
Q91YQ5|RPN1_MOUSE	Dolichyl-diphosphooligosaccharide--protein glycosyltransferase subunit 1	68528
Q9QXS6|DREB_MOUSE	Drebrin	77287
P46935|NEDD4_MOUSE	E3 ubiquitin-protein ligase NEDD4	102706
P70372|ELAV1_MOUSE	ELAV-like protein 1	36169
Q99LC5|ETFA_MOUSE	Electron transfer flavoprotein subunit alpha mitochondrial	35009
Q9DCW4|ETFB_MOUSE	Electron transfer flavoprotein subunit beta	27623
P10126|EF1A1_MOUSE	Elongation factor 1-alpha 1	50114
O70251|EF1B_MOUSE	Elongation factor 1-beta	24694
Q9D8N0|EF1G_MOUSE	Elongation factor 1-gamma	50061
P58252|EF2_MOUSE	Elongation factor 2	95314
P20029|BIP_MOUSE	Endoplasmic reticulum chaperone BiP	72422
P08113|ENPL_MOUSE	Endoplasmin	92476
Q9D379|HYEP_MOUSE	Epoxide hydrolase 1	52577
P60843|IF4A1_MOUSE	Eukaryotic initiation factor 4A-I	46154
Q91VC3|IF4A3_MOUSE	Eukaryotic initiation factor 4A-III	46840
Q8BWY3|ERF1_MOUSE	Eukaryotic peptide chain release factor subunit 1	49031
Q99L45|IF2B_MOUSE	Eukaryotic translation initiation factor 2 subunit 2	38092
Q9Z0N1|IF2G_MOUSE	Eukaryotic translation initiation factor 2 subunit 3	51066
Q9Z0N2|IF2H_MOUSE	Eukaryotic translation initiation factor 2 subunit 3 Y-linked	51131
Q9DCH4|EIF3F_MOUSE	Eukaryotic translation initiation factor 3 subunit F	37984
Q9Z1D1|EIF3G_MOUSE	Eukaryotic translation initiation factor 3 subunit G	35638
Q8QZY1|EIF3L_MOUSE	Eukaryotic translation initiation factor 3 subunit L	66613
Q6NZJ6|IF4G1_MOUSE	Eukaryotic translation initiation factor 4 gamma 1	176076
P47757|CAPZB_MOUSE	F-actin-capping protein subunit beta	31345
Q61553|FSCN1_MOUSE	Fascin	54508
P19096|FAS_MOUSE	Fatty acid synthase	272426
Q05816|FABP5_MOUSE	Fatty acid-binding protein 5	15137
P16092|FGFR1_MOUSE	Fibroblast growth factor receptor 1	91981
P21803|FGFR2_MOUSE	Fibroblast growth factor receptor 2	91984
Q61851|FGFR3_MOUSE	Fibroblast growth factor receptor 3	87758
Q03142|FGFR4_MOUSE	Fibroblast growth factor receptor 4	88661
P11276|FINC_MOUSE	Fibronectin	272536
Q8BTM8|FLNA_MOUSE	Filamin-A	281219
Q80X90|FLNB_MOUSE	Filamin-B	277822
Q8VHX6|FLNC_MOUSE	Filamin-C	291117
O08917|FLOT1_MOUSE	Flotillin-1	47513
P05064|ALDOA_MOUSE	Fructose-bisphosphate aldolase A	39356
P16110|LEG3_MOUSE	Galectin-3	27515
Q07797|LG3BP_MOUSE	Galectin-3-binding protein	64491
P13020|GELS_MOUSE	Gelsolin	85942
Q00612|G6PD1_MOUSE	Glucose-6-phosphate 1-dehydrogenase X	59263
P06745|G6PI_MOUSE	Glucose-6-phosphate isomerase	62767
P26443|DHE3_MOUSE	Glutamate dehydrogenase 1 mitochondrial	61337
D3Z7P3|GLSK_MOUSE	Glutaminase kidney isoform mitochondrial	73964
O09131|GSTO1_MOUSE	Glutathione S-transferase omega-1	27498
P16858|G3P_MOUSE	Glyceraldehyde-3-phosphate dehydrogenase	35810
Q9CPV4|GLOD4_MOUSE	Glyoxalase domain-containing protein 4	33317
Q5PR73|DIRA2_MOUSE	GTP-binding protein Di-Ras2	22498
P62880|GBB2_MOUSE	Guanine nucleotide-binding protein G(I)/G(S)/G(T) subunit beta-2	37331
Q9Z0E6|GBP2_MOUSE	Guanylate-binding protein 2	66740
P01899|HA11_MOUSE	H-2 class I histocompatibility antigen D-B alpha chain	40836
Q61316|HSP74_MOUSE	Heat shock 70 kDa protein 4	94133
P63017|HSP7C_MOUSE	Heat shock cognate 71 kDa protein	70871
Q61699|HS105_MOUSE	Heat shock protein 105 kDa	96407
P07901|HS90A_MOUSE	Heat shock protein HSP 90-alpha	84788
P11499|HS90B_MOUSE	Heat shock protein HSP 90-beta	83281
P02089|HBB2_MOUSE	Hemoglobin subunit beta-2	15878
P49312|ROA1_MOUSE	Heterogeneous nuclear ribonucleoprotein A1	34196
O35737|HNRH1_MOUSE	Heterogeneous nuclear ribonucleoprotein H	49199
P61979|HNRPK_MOUSE	Heterogeneous nuclear ribonucleoprotein K	50976
Q8VEK3|HNRPU_MOUSE	Heterogeneous nuclear ribonucleoprotein U	87918
O88569|ROA2_MOUSE	Heterogeneous nuclear ribonucleoproteins A2/B1	37403
P63158|HMGB1_MOUSE	High mobility group protein B1	24894
P10922|H10_MOUSE	Histone H1.0	20861
P15864|H12_MOUSE	Histone H1.2	21267
P43277|H13_MOUSE	Histone H1.3	22100
P43274|H14_MOUSE	Histone H1.4	21977
P43276|H15_MOUSE	Histone H1.5	22576
C0HKE1|H2A1B_MOUSE	Histone H2A type 1-B	14135
C0HKE2|H2A1C_MOUSE	Histone H2A type 1-C	14135
C0HKE3|H2A1D_MOUSE	Histone H2A type 1-D	14135
C0HKE4|H2A1E_MOUSE	Histone H2A type 1-E	14135
Q8CGP5|H2A1F_MOUSE	Histone H2A type 1-F	14162
C0HKE5|H2A1G_MOUSE	Histone H2A type 1-G	14135
Q8CGP6|H2A1H_MOUSE	Histone H2A type 1-H	13950
C0HKE6|H2A1I_MOUSE	Histone H2A type 1-I	14135
Q8CGP7|H2A1K_MOUSE	Histone H2A type 1-K	14150
C0HKE7|H2A1N_MOUSE	Histone H2A type 1-N	14135
C0HKE8|H2A1O_MOUSE	Histone H2A type 1-O	14135
C0HKE9|H2A1P_MOUSE	Histone H2A type 1-P	14135
Q6GSS7|H2A2A_MOUSE	Histone H2A type 2-A	14095
Q64523|H2A2C_MOUSE	Histone H2A type 2-C	13988
Q8BFU2|H2A3_MOUSE	Histone H2A type 3	14121
Q8R1M2|H2AJ_MOUSE	Histone H2A.J	14045
Q3THW5|H2AV_MOUSE	Histone H2A.V	13509
P0C0S6|H2AZ_MOUSE	Histone H2A.Z	13553
P27661|H2AX_MOUSE	Histone H2AX	15143
Q64475|H2B1B_MOUSE	Histone H2B type 1-B	13952
Q6ZWY9|H2B1C_MOUSE	Histone H2B type 1-C/E/G	13906
P10853|H2B1F_MOUSE	Histone H2B type 1-F/J/L	13936
Q64478|H2B1H_MOUSE	Histone H2B type 1-H	13920
Q8CGP1|H2B1K_MOUSE	Histone H2B type 1-K	13920
P10854|H2B1M_MOUSE	Histone H2B type 1-M	13936
Q8CGP2|H2B1P_MOUSE	Histone H2B type 1-P	13992
Q64525|H2B2B_MOUSE	Histone H2B type 2-B	13920
Q64524|H2B2E_MOUSE	Histone H2B type 2-E	13993
Q9D2U9|H2B3A_MOUSE	Histone H2B type 3-A	13994
Q8CGP0|H2B3B_MOUSE	Histone H2B type 3-B	13908
P62806|H4_MOUSE	Histone H4	11367
P01863|GCAA_MOUSE	Ig gamma-2A chain C region A allele	36389
P01865|GCAM_MOUSE	Ig gamma-2A chain C region membrane-bound form	43949
P01631|KV2A7_MOUSE	Ig kappa chain V-II region 26-10	12273
P01635|KV5A3_MOUSE	Ig kappa chain V-V region K2 (Fragment)	12581
P01636|KV5A4_MOUSE	Ig kappa chain V-V region MOPC 149	12030
P01634|KV5A2_MOUSE	Ig kappa chain V-V region MOPC 21	14902
P01633|KV5A1_MOUSE	Ig kappa chain V19-17	16434
P01837|IGKC_MOUSE	Immunoglobulin kappa constant	11934
P70168|IMB1_MOUSE	Importin subunit beta-1	97184
Q8BKC5|IPO5_MOUSE	Importin-5	123591
P09055|ITB1_MOUSE	Integrin beta-1	88231
Q8R5F7|IFIH1_MOUSE	Interferon-induced helicase C domain-containing protein 1	115971
Q64282|IFIT1_MOUSE	Interferon-induced protein with tetratricopeptide repeats 1	53737
Q64345|IFIT3_MOUSE	Interferon-induced protein with tetratricopeptide repeats 3	47223
Q80SU7|GVIN1_MOUSE	Interferon-induced very large GTPase 1	280813
Q9QZ85|IIGP1_MOUSE	Interferon-inducible GTPase 1	47572
O88844|IDHC_MOUSE	Isocitrate dehydrogenase [NADP] cytoplasmic	46674
Q02257|PLAK_MOUSE	Junction plakoglobin	81801
Q61765|K1H1_MOUSE	Keratin type I cuticular Ha1	47117
Q61897|KT33B_MOUSE	Keratin type I cuticular Ha3-II	45864
Q497I4|KRT35_MOUSE	Keratin type I cuticular Ha5	50530
Q9Z2T6|KRT85_MOUSE	Keratin type II cuticular Hb5	55759
P06151|LDHA_MOUSE	L-lactate dehydrogenase A chain	36499
P21956|MFGM_MOUSE	Lactadherin	51241
P14733|LMNB1_MOUSE	Lamin-B1	66786
Q922Q8|LRC59_MOUSE	Leucine-rich repeat-containing protein 59	34877
Q9ERG0|LIMA1_MOUSE	LIM domain and actin-binding protein 1	84060
P51174|ACADL_MOUSE	Long-chain specific acyl-CoA dehydrogenase mitochondrial	47908
P32067|LA_MOUSE	Lupus La protein homolog	47756
P11438|LAMP1_MOUSE	Lysosome-associated membrane glycoprotein 1	43865
P17047|LAMP2_MOUSE	Lysosome-associated membrane glycoprotein 2	45681
P24452|CAPG_MOUSE	Macrophage-capping protein	39240
P08249|MDHM_MOUSE	Malate dehydrogenase mitochondrial	35611
Q9CRB9|MIC19_MOUSE	MICOS complex subunit Mic19	26335
P27546|MAP4_MOUSE	Microtubule-associated protein 4	117429
Q9QYA2|TOM40_MOUSE	Mitochondrial import receptor subunit TOM40 homolog	37895
P26041|MOES_MOUSE	Moesin	67767
Q9DCL9|PUR6_MOUSE	Multifunctional protein ADE2	47006
Q69ZN7|MYOF_MOUSE	Myoferlin	233322
Q60605|MYL6_MOUSE	Myosin light polypeptide 6	16930
Q61879|MYH10_MOUSE	Myosin-10	228994
O08638|MYH11_MOUSE	Myosin-11	227026
Q6URW6|MYH14_MOUSE	Myosin-14	228584
Q8VDD5|MYH9_MOUSE	Myosin-9	226370
P26645|MARCS_MOUSE	Myristoylated alanine-rich C-kinase substrate	29661
Q9DCN2|NB5R3_MOUSE	NADH-cytochrome b5 reductase 3	34128
O35685|NUDC_MOUSE	Nuclear migration protein nudC	38358
P09405|NUCL_MOUSE	Nucleolin	76723
Q9WV85|NDK3_MOUSE	Nucleoside diphosphate kinase 3	19099
P29758|OAT_MOUSE	Ornithine aminotransferase mitochondrial	48355
O88492|PLIN4_MOUSE	Perilipin-4	139414
Q8VEM8|MPCP_MOUSE	Phosphate carrier protein mitochondrial	39632
P09411|PGK1_MOUSE	Phosphoglycerate kinase 1	44550
Q9DBJ1|PGAM1_MOUSE	Phosphoglycerate mutase 1	28832
Q9CY58|PAIRB_MOUSE	Plasminogen activator inhibitor 1 RNA-binding protein	44714
Q99K51|PLST_MOUSE	Plastin-3	70742
Q9QXS1|PLEC_MOUSE	Plectin	534193
Q8CJH3|PLXB1_MOUSE	Plexin-B1	231374
P60335|PCBP1_MOUSE	Poly(rC)-binding protein 1	37498
P29341|PABP1_MOUSE	Polyadenylate-binding protein 1	70671
P0CG49|UBB_MOUSE	Polyubiquitin-B	34369
P0CG50|UBC_MOUSE	Polyubiquitin-C	82550
O88705|HCN3_MOUSE	Potassium/sodium hyperpolarization-activated cyclic nucleotide-gated channel 3	86641
O35286|DHX15_MOUSE	Pre-mRNA-splicing factor ATP-dependent RNA helicase DHX15	91007
P48678|LMNA_MOUSE	Prelamin-A/C	74238
Q61656|DDX5_MOUSE	Probable ATP-dependent RNA helicase DDX5	69290
P28798|GRN_MOUSE	Progranulin	63458
P67778|PHB_MOUSE	Prohibitin	29820
O35129|PHB2_MOUSE	Prohibitin-2	33296
P17918|PCNA_MOUSE	Proliferating cell nuclear antigen	28785
P50580|PA2G4_MOUSE	Proliferation-associated protein 2G4	43699
O35074|PTGIS_MOUSE	Prostacyclin synthase	57047
P97371|PSME1_MOUSE	Proteasome activator complex subunit 1	28673
Q9R1P4|PSA1_MOUSE	Proteasome subunit alpha type-1	29547
O70435|PSA3_MOUSE	Proteasome subunit alpha type-3	28405
Q9Z2U1|PSA5_MOUSE	Proteasome subunit alpha type-5	26411
Q9Z2U0|PSA7_MOUSE	Proteasome subunit alpha type-7	27855
Q922R8|PDIA6_MOUSE	Protein disulfide-isomerase A6	48100
O35618|MDM4_MOUSE	Protein Mdm4	54963
Q9EQU5|SET_MOUSE	Protein SET	33378
P28301|LYOX_MOUSE	Protein-lysine 6-oxidase	46701
P06240|LCK_MOUSE	Proto-oncogene tyrosine-protein kinase LCK	57943
Q64G17|AN32C_MOUSE	Putative acidic leucine-rich nuclear phosphoprotein 32 family member C	14066
P52480|KPYM_MOUSE	Pyruvate kinase PKM	57845
Q61598|GDIB_MOUSE	Rab GDP dissociation inhibitor beta	50537
P34022|RANG_MOUSE	Ran-specific GTPase-activating protein	23596
Q9JKF1|IQGA1_MOUSE	Ras GTPase-activating-like protein IQGAP1 OS	188741
P68040|RACK1_MOUSE	Receptor of activated protein C kinase 1	35077
Q05186|RCN1_MOUSE	Reticulocalbin-1	38113
Q99P72|RTN4_MOUSE	Reticulon-4	126613
Q99PT1|GDIR1_MOUSE	Rho GDP-dissociation inhibitor 1	23407
Q99PL5|RRBP1_MOUSE	Ribosome-binding protein 1	172878
Q91VM5|RMXL1_MOUSE	RNA binding motif protein X-linked-like-1	42162
Q9WV02|RBMX_MOUSE	RNA-binding motif protein X chromosome	42301
P56959|FUS_MOUSE	RNA-binding protein FUS	52673
Q3THS6|METK2_MOUSE	S-adenosylmethionine synthase isoform type-2	43689
Q9R0P3|ESTD_MOUSE	S-formylglutathione hydrolase	31320
Q8C1B7|SEP11_MOUSE	Septin-11	49695
P42208|SEPT2_MOUSE	Septin-2	41526
O55131|SEPT7_MOUSE	Septin-7	50550
Q80UG5|SEPT9_MOUSE	Septin-9	65575
Q9CZN7|GLYM_MOUSE	Serine hydroxymethyltransferase, mitochondrial	55759
Q9JKV2|ICK_MOUSE	Serine/threonine-protein kinase ICK	70592
Q04859|MAK_MOUSE	Serine/threonine-protein kinase MAK	70080
Q60854|SPB6_MOUSE	Serpin B6	42599
P19324|SERPH_MOUSE	Serpin H1	46534
Q9WVL2|STAT2_MOUSE	Signal transducer and activator of transcription 2	105417
P16546|SPTN1_MOUSE	Spectrin alpha chain non-erythrocytic 1	284596
Q62261|SPTB2_MOUSE	Spectrin beta chain non-erythrocytic 1	274221
Q9Z1N5|DX39B_MOUSE	Spliceosome RNA helicase Ddx39b	49035
P38647|GRP75_MOUSE	Stress-70 protein mitochondrial	73461
Q60864|STIP1_MOUSE	Stress-induced-phosphoprotein 1	62582
Q8K2B3|SDHA_MOUSE	Succinate dehydrogenase [ubiquinone] flavoprotein subunit mitochondrial	72585
Q9Z2I8|SUCB2_MOUSE	Succinate--CoA ligase [GDP-forming] subunit beta mitochondrial	46840
Q62465|VAT1_MOUSE	Synaptic vesicle membrane protein VAT-1 homolog	43097
P80314|TCPB_MOUSE	T-complex protein 1 subunit beta	57477
P80318|TCPG_MOUSE	T-complex protein 1 subunit gamma	60630
P80317|TCPZ_MOUSE	T-complex protein 1 subunit zeta	58004
Q61390|TCPW_MOUSE	T-complex protein 1 subunit zeta-2	58185
P26039|TLN1_MOUSE	Talin-1	269819
Q921F2|TADBP_MOUSE	TAR DNA-binding protein 43	44548
P10639|THIO_MOUSE	Thioredoxin	11675
P15306|TRBM_MOUSE	Thrombomodulin	61868
Q62318|TIF1B_MOUSE	Transcription intermediary factor 1-beta	88847
Q9QUI0|RHOA_MOUSE	Transforming protein RhoA	21782
Q01853|TERA_MOUSE	Transitional endoplasmic reticulum ATPase	89322
P40142|TKT_MOUSE	Transketolase	67631
Q8JZU2|TXTP_MOUSE	Tricarboxylate transport protein, mitochondrial	33932
Q9JHJ0|TMOD3_MOUSE	Tropomodulin-3	39503
P58771|TPM1_MOUSE	Tropomyosin alpha-1 chain	32681
P21107|TPM3_MOUSE	Tropomyosin alpha-3 chain	32994
Q6IRU2|TPM4_MOUSE	Tropomyosin alpha-4 chain	28468
P32921|SYWC_MOUSE	Tryptophan--tRNA ligase cytoplasmic	54358
P05213|TBA1B_MOUSE	Tubulin alpha-1B chain	50152
P68373|TBA1C_MOUSE	Tubulin alpha-1C chain	49909
P68372|TBB4B_MOUSE	Tubulin beta-4B chain	49831
P99024|TBB5_MOUSE	Tubulin beta-5 chain	49671
Q922F4|TBB6_MOUSE	Tubulin beta-6 chain	50090
P16277|BLK_MOUSE	Tyrosine-protein kinase Blk	56674
P14234|FGR_MOUSE	Tyrosine-protein kinase Fgr	58867
P39688|FYN_MOUSE	Tyrosine-protein kinase Fyn	60675
P08103|HCK_MOUSE	Tyrosine-protein kinase HCK	59129
P25911|LYN_MOUSE	Tyrosine-protein kinase Lyn	58812
Q04736|YES_MOUSE	Tyrosine-protein kinase Yes	60630
Q7TQI3|OTUB1_MOUSE	Ubiquitin thioesterase OTUB1	31270
P62983|RS27A_MOUSE	Ubiquitin-40S ribosomal protein S27a	17951
P62984|RL40_MOUSE	Ubiquitin-60S ribosomal protein L40	14728
Q02053|UBA1_MOUSE	Ubiquitin-like modifier-activating enzyme 1	117809
Q64339|ISG15_MOUSE	Ubiquitin-like protein ISG15	17898
Q3U5Q7|CMPK2_MOUSE	UMP-CMP kinase 2 mitochondrial	50036
Q9WTI7|MYO1C_MOUSE	Unconventional myosin-Ic	121944
P29533|VCAM1_MOUSE	Vascular cell adhesion protein 1	81317
P20152|VIME_MOUSE	Vimentin	53688
Q64727|VINC_MOUSE	Vinculin	116717
Q60932|VDAC1_MOUSE	Voltage-dependent anion-selective channel protein 1	32351
Q60930|VDAC2_MOUSE	Voltage-dependent anion-selective channel protein 2	31733
O88342|WDR1_MOUSE	WD repeat-containing protein 1	66407
P62960|YBOX1_MOUSE	Y-box-binding protein 1	35730
