# Supplementary material for: Vascular smooth muscle RhoA counteracts abdominal aortic aneurysm formation by modulating MAP4K4 activity
Source: Commun Biol. 2022 Oct 7;5:1071. doi: 10.1038/s42003-022-04042-z (PMC9546906; doi:10.1038/s42003-022-04042-z)
Supplement: Supplementary file 5 — Supplementary Data 2 [file 42003_2022_4042_MOESM5_ESM.xlsx]

## Sheet: Figure1
Fig. 1d			Fig. 1f			Fig. 1g			Fig. 1i
Normal	AAA		Normal	AAA		Normal	AAA		RhoA/GAPDH ratio			α-SMA/GAPDH ratio			CD31/GAPDH ratio			Vimentin/GAPDH ratio
17.55	8.13		43.41	7.11		0.676	0.08
25.39	3.53		48.2	5.24		0.748	0.209		Normal	AAA		Normal	AAA		Normal	AAA		Normal	AAA
30.39	3.82		40.32	8.36		0.658	0.262		0.51	0.09		1.26	0.61		0.55	0.43		1.57	1.16
28.94	15.66		34.13	8.37		1.03	0.261		0.76	0.12		1.42	0.57		0.92	0.29		1.93	1.56
32.2	5.38		22.46	3.56		1.027	0.211		0.78	0.08		0.98	0.52		0.92	0.21		2.28	1.41
30.19	9.41		43.94	4.8		0.887	0.136		0.96	0.04		1.26	0.1		1.03	0.37		1.88	1.24
	9.92		18.94	3.65		0.828	0.334		0.79	0.09		1.25	0.7		0.96	0.3		2.03	1.74
	19.83			7.86		0.792	0.279		0.52	0.16		0.77	0.42		0.82	0.31		1.19	2.1
	21.43			9.42		0.764	0.484			0.12			0.5			0.27			1.68
				8.99		0.643	0.219			0.23			0.59			0.3			2.16
				9.69		1.027	0.253
				13.66			0.37
							0.205
							0.263
							0.427

## Sheet: Figure2
Fig. 2a									Fig. 2c			Fig. 2e			Fig. 2h			Fig. 2i
Body weight			Heart rate			Systolic BP			Control	RhoA cKO		Control	RhoA cKO		Control	RhoA cKO		Eln/Gapdh mRNA			Fbn1/Gapdh mRNA
									33.3	35.8		1.26	1.93		1	4
Week 0			Week 0			Week 0			36	31.7		0.98	2.18		2	4		Control	RhoA cKO		Control	RhoA cKO
Control	RhoA cKO		Control	RhoA cKO		Control	RhoA cKO		37.4	33		0.88	2.53		2	2		1.013	0.353		3.202	0.608
24.11	22.51		688	642		105	108		36.3	31		0.97	2.3		1	2		2.198	0.251		2.255	0.494
26.8	23.88		665	658		105	94		30.2	37		0.95	2.55		1	3		1.655	0.228		6.178	1.445
21.72	22.32		706	657		109	105		34.5	40.7		1.59	2.99					0.93	0.196		3.925	1.284
22.41	26.89		741	627		104	95		32.3	37.7								2.303	0.055		5.409	0.276
22.85	23.33		629	695		101	116		35.7	33								1.549	0.157		2.971	0.301
21.76	25.2		668	642		100	85		42	42.5								6.822	0.562		6.523	0.821
24.2	26.23		715	627		97	103		37	42.7								8.3	0.419		4.328	0.662
22.57	20.21		654	631		113	88											2.887	0.734		1.536
22.7	21.23		730	662		98	82											3.151	0.452		1.04
24.07	24.52		721	606		96	97											7.193
25.29	21.78		714	565		113	96											2.799
19.01	19.75		712	625		108	96											2.149
23.98	23.6		690	601		102	111
20.01	22.44		716	647		115	86
Week 1			Week 1			Week 1
Control	RhoA cKO		Control	RhoA cKO		Control	RhoA cKO
24.7	22.06		702	594		116	138
26.23	25.91		580	647		158	97
21.79	24.03		704	680		153	117
22.41	26.3		721	700		141	110
24.52	25		626	757		83	120
22.48	24.89		691	683		113	103
25.08	25.02		607	754		118	110
22.04	19.86		640	656		122	132
24.57	19.58		697	674		120	124
25.3	24.43		652	614		102	117
26.64	20.42		707	674		109	129
19.9	21.34		732	645		128	109
24.08	22.47		710	611		122	134
20.46	22.32		756	628		145	96
Week 2			Week 2			Week 2
Control	RhoA cKO		Control	RhoA cKO		Control	RhoA cKO
25.47	21.82		730	480		116	163
27	25.62		631	631		151	116
21.18	23.91		606	639		143	119
23.07	25.8		685	706		166	118
25.39	23.53		693	631		101	115
22.26	27.62		633	597		113	139
26.89	25.23		608	654		121	120
22.24	19.6		606	587		133	146
25.08	20.56		680	606		119	146
25.6	25.96		717	665		118	127
27.57	20.47		690	634		108	152
22.4	22		670	650		140	130
23.9	22.3		680	630		130	138
21.6	21.9		730	620		150	120
Week 3			Week 3			Week 3
Control	RhoA cKO		Control	RhoA cKO		Control	RhoA cKO
26.14	21.36		692	593		118	162
27.62	26.84		560	666		149	104
22.55	25.14		696	701		120	84
23.5	26.65		692	624		131	155
25.67	23.69		708	649		102	138
22.2	26.52		743	672		120	134
26.41	24.89		629	590		128	143
23.3	19.7		666	601		130	163
22.91	20.67		697	622		120	135
26.01	26.19		739	629		124	141
26.98	19.64		688	682		126	162
23.6	23.36		732	645		135	122
24.5	24.34		710	611		139	130
22.5	25.03		756	628		145	130
Week 4			Week 4			Week 4
Control	RhoA cKO		Control	RhoA cKO		Control	RhoA cKO
26.23	21.47		680	674		124	150
27.45	26.97		580	660		132	101
22.94	25.52		704	611		143	132
23.42	24.83		676	599		137	107
25.71	23.92		683	694		116	142
22.4	24.96		639	580		150	119
26.24	24.18		697	627		142	151
24.72	20.2		707	617		149	162
24.42	20.5		722	622		105	135
25.23	23.82		698	606		127	147
26.7	20.19		725	684		151	162
23.8	23.67		698	603		130	120
25.3	25.1		660	630		135	123
23.2	24.9		731	674		139	116

## Sheet: Figure3
Fig. 3a						Fig. 3c						Fig. 3g						Fig. 3h
Saline			AngII+BAPN			Saline			AngII			Saline			AngII			Acta2/Gapdh mRNA
												Control	RhoA cKO		Control	RhoA cKO
0.0 mm			0.0 mm			0 h			0 h			1	0.66		1.23	0.79		Saline			AngII
Control	RhoA cKO		Control	RhoA cKO		Control	RhoA cKO		Control	RhoA cKO		0.84	0.7		1.22	0.94		Control	RhoA cKO		Control	RhoA cKO
0	0		0	0		6.4	6.13		6.33	6.35		0.9	0.67		1.28	0.84		0.501	0.273		1.291	0.271
0	0		0	0		6.32	6.66		5.96	6.38		1.91	0.77		2.32	0.71		0.347	0.239		1.282	0.213
0	0		0	0		6.12	6.34		6.21	6.2		1.37	0.6		1.6	0.62		0.824	0.112		1.858	0.157
0	0		0	0		5.69	5.83		5.72	5.58		1	0.46		1.53	0.57		0.749	0.09		1.71	0.125
0	0		0	0		6.4			6.33	6.35								0.653	0.342		1.688	0.33
0	0		0	0		6.32			6.96	6.38								1.022	0.303		1.681	0.259
																		1.109	0.132		2.474	0.185
0.5 mm			0.5 mm			6 h			6 h									1.022	0.108		2.283	0.146
Control	RhoA cKO		Control	RhoA cKO		Control	RhoA cKO		Control	RhoA cKO
0.6	0.57		1.51	0.8		5.04	6.16		4.88	6.38								Mylk/Gapdh mRNA
0.59	0.56		0.73	0.79		6.3	6.62		5.88	5.58
0.77	0.5		1.23	0.74		6.16	6.23		6.14	6.2								Saline			AngII
0.33	0.7		0.8	0.75		5.6	5.47		5.73	5.58								Control	RhoA cKO		Control	RhoA cKO
0.39	0.29		0.8	0.85		5.04			4.88	6.38								1.834	0.423		2.061	0.271
0.49	0.61		1.21	0.83		6.3			5.88	5.58								2.479	0.431		2.857	0.319
																		1.455	0.588		2.114	0.314
1.0 mm			1.0 mm			12 h			12 h									3.11	0.686		1.952	0.372
Control	RhoA cKO		Control	RhoA cKO		Control	RhoA cKO		Control	RhoA cKO								1.614	0.479		1.782	0.342
1.9	1.11		1.89	1.81		4.1	5.86		3.97	6.09								2.129	0.342		1.786	0.287
1.94	1.78		1.66	1.83		6.05	6.6		5.01	5.58								1.086	0.49		1.569	0.673
2.13	1.74		3.24	1.75		5.13	4.56		6.09	5.54								1.345	0.361		1.441	0.625
1.08	1.7		1.85	1.74		5.37	5.3		5.04	4.17
1.11	1.07		2.17	1.9		4.1			3.97									Myh11/Gapdh mRNA
1.35	1.32		2.71	1.95		6.05			5.01
																		Saline			AngII
1.5 mm			1.5 mm			24 h			24 h									Control	RhoA cKO		Control	RhoA cKO
Control	RhoA cKO		Control	RhoA cKO		Control	RhoA cKO		Control	RhoA cKO								0.907	0.661		1.605	0.673
3.54	3.12		2.66	3.13		2.73	5.58		2.04	5.86								1.149	0.398		1.656	0.722
3.37	2.9		2.73	3.13		2.55	6.13		2.72	4.44								0.833	0.558		1.333	0.721
3.65	2.97		4.83	2.98		3.4	4.17		3.18	4.07								0.9	0.339		1.324	0.526
1.98	2.69		3.15	2.89		3.21	4.98		3.38	4.13								1.059	0.504		1.873	0.662
2.01	1.95		3.84	3.14		3.15	5.23		2.89	4.11								0.781	0.633		1.419	0.863
2.34	2.23		4.71	3.33		3.06	4.88		2.91	4.44								0.973	0.703		1.116	0.909
						2.97	4.66		3.05	4.22								1.324	0.427		1.464	0.487
2.0 mm			2.0 mm			2.81			2.88
Control	RhoA cKO		Control	RhoA cKO		3.29			2.85
4.74	4.19		3.55	4.63		3.37			3.21
4.67	4.18		3.85	4.58
4.91	4.21		6.4	4.35		48 h			48 h
2.91	3.81		4.78	4.2		Control	RhoA cKO		Control	RhoA cKO
2.94	3.02		5.79	4.6		2.02	4.43		1.71	5.05
3.36	3.45		6.6	4.79		2.4	5.8		1.63	3.87
						2.43	5.9		2.48	3.63
2.5 mm			2.5 mm			2.76	4.53		2.54	3.56
Control	RhoA cKO		Control	RhoA cKO		2.98	4.11		2.58	4.07
6.03	5.23		4.56	6.28		2.77	4.26		2.89	4.08
6	5.22		5.34	6.29		2.62	4.12		2.55	3.66
6.13	5.35		7.79	5.95		2.84			2.71
3.88	4.93		6.67	5.67		2.73			2.57
3.92	4.22		7.67	6.1		2.95			3.05
4.45	4.88		8.06	6.42
3.0 mm			3.0 mm
Control	RhoA cKO		Control	RhoA cKO
7.02	5.53		5.75	9.44
7.16	6.58		6.94	8.22
7.32	7.08		8.82	7.73
4.98	6.29		8.4	7.39
5.07	5.57		9.13	8.02
5.75	6.35		9.16	8.37
3.5 mm			3.5 mm
Control	RhoA cKO		Control	RhoA cKO
8.35	6.06		7.16	10.06
8.03	7.62		8.85	10.08
8.27	8.19		9.67	9.99
6.12	7.35		9.61	9.45
6.41	6.94		10.27	9.84
7.15	7.43		10.08	10.13
4.0 mm			4.0 mm
Control	RhoA cKO		Control	RhoA cKO
9.07	6.87		8.86	11.2
9.21	8.82		10.56	11.18
9.14	8.84		10.29	10.97
7.19	8.19		10.55	0
7.66	7.97		11.05	0
8.1	7.89		10.7	11.05
4.5 mm			4.5 mm
Control	RhoA cKO		Control	RhoA cKO
10.12	0		10.73	11.77
10	9.2		11.55	11.8
9.91	9.85		10.67	8.62
7.62	0		11.25	0
8.51	8.64		11.81	0
8.88	8.71		11.03	0
5.0 mm			5.0 mm
Control	RhoA cKO		Control	RhoA cKO
10.34	0		12.4	12.13
10.36	0		12.22	12.18
10.56	9.92		10.65	0
8.35	0		11.63	0
9.21	9.71		11.81	0
9.45	9.86		11.03	0
5.5 mm			5.5 mm
Control	RhoA cKO		Control	RhoA cKO
10.8	0		12.4	0
10.69	0		12.41	0
10.74	10.27		10.65	0
8.88	0		11.63	0
9.71	0		11.81	0
9.86	0		11.03	0

## Sheet: Figure4
Fig. 4c						Fig. 4e						Fig. 4f
Saline			AngII+BAPN			CD68						Mouse aorta						VSMCs
Control	RhoA cKO		Control	RhoA cKO
0.031	0.416		6.499	50.703		Saline			AngII+BAPN			Il1b/Gapdh mRNA						Il1b/Gapdh mRNA
0.02	0.563		0.302	30.085		Control	RhoA cKO		Control	RhoA cKO
1.147	0.637		0.038	35.548		0.66	0.78		0.93	7.38		Saline			AngII+BAPN			Saline			AngII
0.089	2.319		0.826	42.791		0.84	1.07		0.67	3.13		Control	RhoA cKO		Control	RhoA cKO		Control	RhoA cKO		Control	RhoA cKO
0.509	0.008		1.024	49.253		0.79	1.46		1.86	6.68		0.19	0.022		0.144	1.109		0.009	0.425		0.001	1.371
									0.88	2.89		0.072	0.025		0.114	4.406		0.007	0.501		0.001	2.237
									0.37	4		0.139	0.309		0.144	3.414		0	0.494		0	2.769
										1.6			0.193			1.001		0.009	0.431		0.001	2.237
										2.11			1.478			10.044		0.009	0.114		0.001	0.924
													1.293			7.17
						F4/80
												Il6/Gapdh mRNA						Il6/Gapdh mRNA
						Saline			AngII+BAPN
						Control	RhoA cKO		Control	RhoA cKO		Saline			AngII+BAPN			Saline			AngII
						0.15	0.09		1.55	7.02		Control	RhoA cKO		Control	RhoA cKO		Control	RhoA cKO		Control	RhoA cKO
						0.2	0.07		1.5	9.34		0.035	0.009		0.127	1.658		0.215	0.323		0.281	2.295
						0.18	0.11		0.1	2.12		0.018	0.006		0.099	1.202		0.222	0.341		0.299	2.108
						0.23	0.47		0.85	2.83		0.115	0.393		0.13	4.356		0.322	0.234		0.354	1.795
						0.27	0.5		0.07	3.72			0.092			3.724		0.252	0.238		0.333	1.881
													0.874			6.585		0.298	0.222		0.283	1.378
													0.921			7.482
												Tnf/Gapdh mRNA						Tnf/Gapdh mRNA
												Saline			AngII+BAPN			Saline			AngII
												Control	RhoA cKO		Control	RhoA cKO		Control	RhoA cKO		Control	RhoA cKO
												0.026	1.004		0.066	3.995		0.062	0.13		0.241	1.503
												0.029	0.561		0.084	5.416		0.045	0.183		0.121	1.572
												0.055	0.878		0.08	2.083		0.027	0.139		0.369	1.787
													0.797			2.114		0.058	0.116		0.411	1.865
													0.322			2.172		0.027	0.001		0.121	1.124
													0.384			6.854
												Ccl2/Gapdh mRNA						Ccl2/Gapdh mRNA
												Saline			AngII+BAPN			Saline			AngII
												Control	RhoA cKO		Control	RhoA cKO		Control	RhoA cKO		Control	RhoA cKO
												0.073	0.383		0.186	1.946		0.154	0.402		0.242	1.092
												0.054	0.204		0.121	1.332		0.172	0.418		0.136	1.22
												0.116	0.093		0.141	1.14		0.119	0.077		0.14	1.192
													0.086			1.295		0.097	0.087		0.14	0.961
													0.377			0.87		0.109	0.092		0.156	0.894
													0.588			0.806

## Sheet: Figure5
Fig. 5b			Fig. 5d			Fig. 5f						Fig. 5h			Fig. 5j						Fig. 5l			Fig. 5n
Control	RhoA cKO		Control	RhoA cKO		P-ERK/ERK ratio						Control	RhoA cKO		Saline			AngII			Normal	AAA		Normal	AAA
0.21	1.42		0.12	1.19								0.23	5.06		Control	RhoA cKO		Control	RhoA cKO		0.53	3.11		0.3	1.49
0.29	1.44		0.28	2.43		Saline			AngII			0.21	3.31		0.74	1.72		0.86	1.9		0.75	5.18		0.63	1.93
0.14	1.73		0.08	2.53		Control	RhoA cKO		Control	RhoA cKO		0.28	5.26		0.79	1.93		1.03	2.55		0.33	5.63		0.76	1.96
0.22	1.96		0.11	1.72		1	1.87		1.15	3.61		0.26	8.63		0.76	2.2		1.16	5.21		0.23	3.12		0.41	0.69
0.32	1.55		0.23	1.82		1	1.55		0.89	3.46		0.14	4.02		0.73	2.21		1.14	2.76		0.35	7.28
0.33	2.38		0.31	1.29		1	1.33		1.1	2.94					0.8	2.23		0.76	5.39
0.34	1.4		0.22	1.16		1	2.93		1.16	4.11
0.32	4.07		0.52	2.4
0.34	2.99			3.01		P-p38/ERK ratio
	3.72			4.29
						Saline			AngII
						Control	RhoA cKO		Control	RhoA cKO
						1.21	1.54		1.43	3.27
						1	1.64		1.25	3.75
						0.94	1		1.2	2.89

## Sheet: Figure6
Fig. 6d				Fig. 6e			Fig. 6f			Fig. 6i				Fig. 6k				Fig. 6m
RhoA cKO		Control		0.0 mm			0 h			Control				P-MYLK/MYLK ratio				Acta2/Gapdh mRNA
+Vehicle	+DMX	+DMX		+Vehicle	+DMX		+Vehicle	+DMX		–	AngII	AngII+DMX
2	2	1		0	0		6.28	6.2		1	1.69	1.21		Control				Control
4	2	1		0	0		6.18	6.35		1	1.58	1.4		–	AngII	AngII+DMX		–	AngII	AngII+DMX
4	2	1		0	0		6.02	6.66		1	1.81	1.84		1	1.56	1.35		0.506	1.244	1.727
4	2	1		0	0		6.29	6.35		1.77	1.97	1.75		1	1.05	0.91		0.473	1.51	1.509
2	1	1		0	0		6.3	6.28						1	0.82	0.99		0.956	1.941	1.222
4	1	2		0	0		6.27	6.38		RhoA cKO				0.53	0.92	1.15		1.182	1.366	1.105
3	1	2		0			6.24	6.18		–	AngII	AngII+DMX
3				0			6.1	6.17		0.69	0.67	1.11		RhoA cKO				RhoA cKO
4				0			6.41			0.68	0.7	1.37		–	AngII	AngII+DMX		–	AngII	AngII+DMX
2				0			6.29			0.66	0.78	1.76		6.55	8.86	1.68		0.172	0.342	1.31
4										0.55	0.43	1.32		9.55	7.3	1.32		0.213	0.244	1.066
				0.5 mm			6 h							3.05	3.2	0.53		0.314	0.129	1.222
				+Vehicle	+DMX		+Vehicle	+DMX						4.94	6.01	1.48		0.295	0.257	0.965
				0.93	0.94		5.9	6.06
				0.91	0.52		5.8	5.41						MYLK/GAPDH ratio				Myh11/Gapdh mRNA
				1.01	0.36		6	6.37
				0.61	0.57		6.15	6.38						Control				Control
				0.86	0.55		6.03	6.23						–	AngII	AngII+DMX		–	AngII	AngII+DMX
				1.21	0.61		6.12	5.58						1	1.15	1		0.991	2.175	1.465
				0.44			6.15	6.09						1.02	0.98	0.99		1.058	1.931	1.452
				0.59			6.4	5.78						1.07	1.23	1.07		1.588	1.461	2.1
				0.68			6.23											0.712	1.849	2.423
				0.61			6.31							RhoA cKO				1.133	1.49	1.155
														–	AngII	AngII+DMX
				1.0 mm			12 h							0.47	0.51	0.53		RhoA cKO
				+Vehicle	+DMX		+Vehicle	+DMX						0.58	0.49	0.59		–	AngII	AngII+DMX
				2.85	2.18		5.84	5.86						0.53	0.44	0.58		0.178	0.706	0.925
				2.81	1.71		4.63	2.72										0.627	0.597	1.233
				2.83	1.45		4.46	6.1										0.673	0.424	1.276
				1.52	1.64		5.1	5.59										0.586	0.817	2.882
				1.6	0.86		5.75	4.68										0.16	0.702	2.524
				2.27	1.49		5.9	5.58
				1.57			5.9	4.34
				1.87			6.2	4.38
				2.34			5.1
				2.16			5.13
				1.5 mm			24 h
				+Vehicle	+DMX		+Vehicle	+DMX
				5.01	3.6		5.62	3.55
				4.85	3.2		3.15	2.25
				4.82	2.94		2.74	3.89
				2.88	2.91		4.75	2.22
				2.43	2.1		4.55	2.2
				2.91	2.84		5.37	2.01
				3.06			5.5	3.99
				3.46			5.9
				3.24			4.9
				3.13			4.85
				2.0 mm			48 h
				+Vehicle	+DMX		+Vehicle	+DMX
				6.37	5.01		3.3	1.98
				6.27	5.03		2.9	1.8
				6.31	4.98		2.55	1.92
				3.91	4.26		3.4	2.06
				3.81	3.47		3	2.07
				3.93	4.1		5	2.95
				4.42			5.35	3.72
				5.18			5.2	3.36
				4.2			4.3
				4.68			4.65
				2.5 mm
				+Vehicle	+DMX
				7.52	6.46
				7.42	6.89
				8.24	6.9
				5.03	5.61
				5.1	4.85
				5.36	5.33
				5.65
				6.37
				5.77
				5.87
				3.0 mm
				+Vehicle	+DMX
				8.41	7.8
				8.27	8.39
				8.98	8.45
				6.31	6.76
				6.55	6.19
				6.19	6.45
				6.6
				7.16
				6.85
				6.9
				3.5 mm
				+Vehicle	+DMX
				9.07	8.95
				8.91	9.55
				9.51	9.67
				7.23	7.74
				7.68	7.16
				6.84	7.51
				7.57
				7.52
				7.28
				7.49
				4.0 mm
				+Vehicle	+DMX
				9.68	9.91
				9.45	10.58
				9.22	10.69
				7.76	8.61
				8.35	8.14
				0	8.43
				8.23
				5.92
				5.92
				7.67
				4.5 mm
				+Vehicle	+DMX
				10.19	10.82
				0	11.24
				0	11.43
				8.37	9.38
				8.71	8.98
				0	9.22
				6.92
				0
				0
				0
				5.0 mm
				+Vehicle	+DMX
				0	11.42
				0	11.63
				0	11.76
				0	10.02
				0	9.39
				0	9.75
				0
				0
				0
				0
				5.5 mm
				+Vehicle	+DMX
				0	11.7
				0	11.8
				0	11.94
				0	10.09
				0	9.45
				0	9.98
				0
				0
				0
				0

## Sheet: Figure 7
Fig. 7c			Fig. 7h						Fig. 7i			Fig. 7k
Scramble	siSet		P-MAP4K4/MAP4K4 ratio						0 h			P-MLC2/MLC2 ratio
1	0.48								Scramble	siSet
1.01	0.41		Scramble			siSet			6.41	6.58		Scramble			siSet
1.04	0.4		Control	RhoA cKO		Control	RhoA cKO		6.38	6.34		Control	RhoA cKO		Control	RhoA cKO
0.92	0.48		0.69	3.81		0.57	0.76		6.38	6.32		1	0.1		1.09	0.97
			1.14	2.3		1.35	1.1		6.48	6.33		1.42	0.04		1.04	0.69
			1	2.35		1.35	1.19		6.33	6.21		1.14	0.17		1.29	0.54
									6.27	6.36		0.91	0.07		1.25	0.89
			P-ERK/ERK ratio						6.35	6.37
									6.3	6.4		P-MYLK/MYLK ratio
			Scramble			siSet
			Control	RhoA cKO		Control	RhoA cKO		6 h			Scramble			siSet
			1	2.05		0.96	0.6		Scramble	siSet		Control	RhoA cKO		Control	RhoA cKO
			0.96	1.49		0.84	0.83		5.5	6.21		1	6.9		1.24	2.03
			1	2.28		1.03	0.7		5.94	5.73		0.97	3.18		0.36	0.64
									5.77	5.91		0.98	2.74		0.78	1.27
			P-p38/p38 ratio						5.72	6.15		1.1	3.49		1.1	0.78
									6.2	5.65
			Scramble			siSet			5.95	6.26		MYLK/GAPDH ratio
			Control	RhoA cKO		Control	RhoA cKO		5.8	4.17		Scramble			siSet
			1.11	3.79		0.73	1.13		5.95	5.07		Control	RhoA cKO		Control	RhoA cKO
			0.83	3.42		0.9	1.57					1	0.7		1.04	0.59
			1	3.37		1.02	1.41		12 h			1	0.3		1.17	0.23
									Scramble	siSet		1	0.33		1.35	0.49
									4.63	4.1		1.28	0.37		1.41	0.49
									5.8	6.17		1.13	0.6		0.94	0.71
									5.66	6.05
									5.68	3.97
									5.65	5.01
									5.7	3.72
									5.6
									5.6
									24 h
									Scramble	siSet
									2.9	2.03
									5.2	2.1
									4.95	2.66
									5.3	3.3
									5.2	3.73
									5.15	4.94
									5.15
									5.2
									48 h
									Scramble	siSet
									3.15	2.55
									4.4	1.88
									4.2	2
									4.5	1.77
									5	3.07
									4.6	1.8
									4.25	4.69
									4.1	3.55
